# Supplementary material for: Feasibility, Effectiveness and Safety of Elastomeric Pumps for Delivery of Antibiotics to Adult Hospital Inpatients—A Systematic Review
Source: Antibiotics (Basel). 2023 Aug 22;12(9):1351. doi: 10.3390/antibiotics12091351 (PMC10525832; doi:10.3390/antibiotics12091351)
Supplement: Supplementary file 1 [file antibiotics-12-01351-s001.zip]

Archive with 3 entries (3 files):
- .DS_Store
- Supplementary Materials Table S14.xlsx
- Supplementary Materials.pdf
