# Supplementary material for: Feasibility, Effectiveness and Safety of Elastomeric Pumps for Delivery of Antibiotics to Adult Hospital Inpatients—A Systematic Review
Source: Antibiotics (Basel). 2023 Aug 22;12(9):1351. doi: 10.3390/antibiotics12091351 (PMC10525832; doi:10.3390/antibiotics12091351)
Supplement: Supplementary file 1 [file antibiotics-12-01351-s001.zip › Supplementary Materials Table S14.xlsx]

## Sheet: Study Eligibility 
	Study Characteristics
Study ID	Type of study	Participants	Types of intervention				Types of comparison				Types of outcome measures
			Intervention	Antimicrobial	Doseage	Infusion device	Intervention	Antimicrobial	Doseage	Infusion device
1	Evaluation	Patients being treated with flucloxacillin for infection	Flucloxacillin 8g via 24hrly	flucloxacillin	8g/24 hrs	LV10 Infusor (Baxter)	Standard care	flucloxacillin	2g every 4 hours	graviy infusion	Patient and nurse experience, cost and time taken to administer doses

## Sheet: Methods
Study ID	Aim of study (e.g. efficacy, equivalence, pragmatic)	Design (e.g. parallel, crossover, non-RCT)	Unit of allocation (by individuals, cluster/ groups or body parts)	Start date	End date	Duration of participation (from recruitment to last follow-up)	Ethical approval needed/ obtained for study
1	Evaluation of use of elastomeric pumps	Case report	Individual, no randomisation	Not given	Not given	No information provided	No informaiton

## Sheet: Participants
Study ID	Population description (from which study participants are drawn)	Setting (including location and social context)	Inclusion criteria	Exclusion criteria	Method of recruitment of participants (e.g. phone, mail, clinic patients)	Informed consent obtained	Total no. randomised (or total pop. at start of study for NRCTs)	Clusters (if applicable, no., type, no. people per cluster)	Baseline imbalances	Withdrawals and exclusions (if not provided below by outcome)	Age	Sex	Race/Ethnicity	Severity of illness	Co-morbidities	Other relevant sociodemographics	Subgroups measure	Subgroups reported	Recruitment / refsual rate	Dropouts
1	Patients being treated for infeciton on antibiotics	One centre, NHS hospital St Helens and Knowsley Teach Hospital	Current inpatient on evaluation ward, current therapy with flucloxacillin 2g 6 hourly IV, PICC insiut or suitable candidate for this, Patient able to conset	see inclusion	Identifed using current presciotion and had an evaluation ward - though not stated	Yes	6	no randomisation	n/a	no information	No information	No information	No information	No information	No information	No information	No information	No information	No information	0

## Sheet: Intervention Groups
Study ID	Group name	No. randomised to group (specify whether no. people or clusters)	Theoretical basis (include key references)	Description (include sufficient detail for replication, e.g. content, dose, components)	Duration of treatment period	Timing (e.g. frequency, duration of each episode)	Delivery (e.g. mechanism, medium, intensity, fidelity)	Providers (e.g. no., profession, training, ethnicity etc. if relevant)	Co-interventions	Economic information (i.e. intervention cost, changes in other costs as result of intervention)	Resource requirements (e.g. staff numbers, cold chain, equipment)	Integrity of delivery	Compliance
1	Intervation	6	selected from evaulation ward, suitable for PICC	8g flucloxacillin pump using a baxter infusor device	no informaion	no information	in hospital, on evaulation ward	Nurses, consultants	none	Cost per day of a pump was £74.95	Staffing time 30 seconds per patient
1	Standard care	6		2g IV QDS flucloxacillin via standard infusion	no informaion	no information	in hospital, on evaulation ward	Nurses, consultants	none	Cost per day of infuisons £32.00	staffing time 7 minutes 45 seconds per dose

## Sheet: Outcomes
Study ID	Outcome name	Time points measured (specify whether from start or end of intervention)	Time points reported	Outcome definition (with diagnostic criteria if relevant)	Person measuring/ reporting	Unit of measurement (if relevant)	Scales: upper and lower limits (indicate whether high or low score is good)	Is outcome/tool validated?	Imputation of missing data (e.g. assumptions made for ITT analysis)	Assumed risk estimate (e.g. baseline or population risk noted in Background)	Power (e.g. power & sample size calculation, level of power achieved)
1	Feedback	End of study	end	Qualitative feedback using standerdised questionaire	Patients / nurses	0-10 usability scale	high score is better = 10	No	no information	no information	no information
1	time	End of study	end	Time required to administer 1 day of treatment	nurses / researchers	minutes/ hours	less time is better	No	no information	no information	no information
1	cost	unclear	end	Cost per day of treatment	No information	£	lower cost is better	No	no information	no information	no information

## Sheet: Other 
Study ID	Study funding sources (including role of funders)	Possible conflicts of interest (for study authors)
1	Bought pumps from Baxter	No informaiton

## Sheet: Data Analysis 
Study ID	Comparison	Outcome	Subgroup	Time point (specify from start or end of intervention)	Post-intervention or change from baseline?	Results						Any other results reported (e.g. mean difference, CI, P value)	No. missing participants	Reasons missing	No. participants moved from other group	Reasons moved	Unit of analysis (individuals, cluster/ groups or body parts)	Statistical methods used and appropriateness of these (e.g. adjustment for correlation)	Reanalysis required? (specify)	Reanalysis possible?	Reanalysed results
						Intervention			Comparison
						Mean	SD	Particpants	Mean	SD	Particpants
1	Pump vs infusion	Ease on carrying out daily activity		Presume end of study	Post-intervention	No mean calculated - 8.4 mean	No information	5	N/a	N/a	N/a	N/a	0		N/a	N/a	Individuals	No information
1	Pump vs infusions	Ease of administration		Presume end of study	Post-intervention	No mean calcualted - 9	No information	5	N/a	N/a	N/a	N/a	0		N/a	N/a	Individuals	Percentage of staff
